# Supplementary material for: Susceptibility rhythm to bacterial endotoxin in myeloid clock-knockout mice
Source: eLife. 2021 Oct 18;10:e62469. doi: 10.7554/eLife.62469 (PMC8598165; doi:10.7554/eLife.62469)
Supplement: Figure 2—figure supplement 1—source data 1. [file elife-62469-fig2-figsupp1-data1.zip]

Archive with 2 entries (1 files):
- Genotyping gels/
- Genotyping gels/LysMcre_Bmalflox_Clockflox_3,1-2._Scan,1-1._Scan.tif
