# Supplementary material for: Susceptibility rhythm to bacterial endotoxin in myeloid clock-knockout mice
Source: eLife. 2021 Oct 18;10:e62469. doi: 10.7554/eLife.62469 (PMC8598165; doi:10.7554/eLife.62469)
Supplement: Figure 3—source data 1. [file elife-62469-fig3-data1.zip]

Archive with 12 entries (4 files):
- Western blot data/
- Western blot data/WB_Fig_3B/
- Western blot data/WB_Fig_3B/liver/
- Western blot data/WB_Fig_3B/liver/Actin Liver/
- Western blot data/WB_Fig_3B/liver/Actin Liver/actin 10s,1-1. Scan.tif
- Western blot data/WB_Fig_3B/liver/Clock Liver/
- Western blot data/WB_Fig_3B/liver/Clock Liver/clock,10-10. scan.tif
- Western blot data/WB_Fig_3B/peritoneal exsudate cells/
- Western blot data/WB_Fig_3B/peritoneal exsudate cells/Actin PEC/
- Western blot data/WB_Fig_3B/peritoneal exsudate cells/Actin PEC/ßactin,4-4. scan.tif
- Western blot data/WB_Fig_3B/peritoneal exsudate cells/Clock PEC/
- Western blot data/WB_Fig_3B/peritoneal exsudate cells/Clock PEC/clock,9-9. scan.tif
