# Supplementary material for: Susceptibility rhythm to bacterial endotoxin in myeloid clock-knockout mice
Source: eLife. 2021 Oct 18;10:e62469. doi: 10.7554/eLife.62469 (PMC8598165; doi:10.7554/eLife.62469)
Supplement: Source data 1. [file elife-62469-data1.zip]

Archive with 20 entries (19 files):
- GraphPad Files for elife/
- GraphPad Files for elife/Figure 1-Fig suppl 1A-C.pzfx
- GraphPad Files for elife/Figure 1-Fig suppl 1D.pzfx
- GraphPad Files for elife/Figure 1A,B.pzfx
- GraphPad Files for elife/Figure 1C.pzf
- GraphPad Files for elife/Figure 1D.pzf
- GraphPad Files for elife/Figure 1F.pzf
- GraphPad Files for elife/Figure 2-Fig suppl 1C.pzf
- GraphPad Files for elife/Figure 2-Fig suppl 1E and Figure 3-Fig suppl 1F.pzfx
- GraphPad Files for elife/Figure 2A and 3F.pzfx
- GraphPad Files for elife/Figure 2B.pzfx
- GraphPad Files for elife/Figure 2C.pzfx
- GraphPad Files for elife/Figure 2D.pzfx
- GraphPad Files for elife/Figure 3-Fig suppl 1B.pzf
- GraphPad Files for elife/Figure 3A.pzf
- GraphPad Files for elife/Figure 3C and Figure 3-Fig suppl 1D.pzf
- GraphPad Files for elife/Figure 3E.pzf
- GraphPad Files for elife/Figure 4A and Figure 4-Fig suppl 1A.pzf
- GraphPad Files for elife/Figure 4C and Figure 4-Fig suppl 1C.pzf
- GraphPad Files for elife/Figure 5B-E and Fig 5-Fig suppl 7-10 .pzfx
